# Supplementary material for: The Application of Converter Sludge and Slag to Produce Ecological Cement Mortars
Source: Materials (Basel). 2024 Aug 30;17(17):4295. doi: 10.3390/ma17174295 (PMC11396167; doi:10.3390/ma17174295)
Supplement: Supplementary file 1 [file materials-17-04295-s001.zip]

Archive with 1 entries (1 files):
- materials-3172832-supplementary.pdf
